# Supplementary material for: Analysis of Selected Salivary Adipokines and Cytokines in Patients with Obesity—A Pilot Study
Source: Int J Mol Sci. 2023 Feb 18;24(4):4145. doi: 10.3390/ijms24044145 (PMC9964799; doi:10.3390/ijms24044145)
Supplement: Supplementary file 1 [file ijms-24-04145-s001.zip]

Archive with 1 entries (1 files):
- ijms-2185540-supplementary.pdf
